# Supplementary material for: Identification and functional characterisation of DNA methylation differences between East- and West-originating Finns
Source: Epigenetics. 2024 Sep 1;19(1):2397297. doi: 10.1080/15592294.2024.2397297 (PMC11382697; doi:10.1080/15592294.2024.2397297)
Supplement: Supplementary Tables.xlsx [file KEPI_A_2397297_SM0033.xlsx]

## Sheet: Table S1
Table S1. LURIC genetics Imputation method
Genetic data for LURIC used in this analysis was either imputed with 1000G or TopMed as indicated below. No data was available for rs1555643536 using either imputation method.
CpG	Genetic Variant	rsID	1000G	TopMed
cg00674440	chr11:47225434:C:T	rs7947269		x
cg03455424	chr2:241974416:T:C	rs34334574	x
cg03953789	chr17:80968855:C:CGAGCA	rs1555643536
cg08946995	chr1:229145457:C:T	rs11583419		x
cg10619644	chr7:69601235:T:C	rs56302473		x
cg11472901	chr13:109852617:T:C	rs12583851		x
cg13902335	chr2:216012292:G:A	rs13013441		x
cg15470645	chr2:241974416:T:C	rs34334574	x
cg15720821	chr1:229149897:C:G	rs72766103	x
cg18948877	chr2:241972354:G:A	rs4973673	x
cg23194629	chr17:5389888:T:C	rs60379759		x
cg26207766	chr2:241974416:T:C	rs34334574	x
cg26740318	chr11:18440791:CATG:C	rs34109624		x
cg27489373	chr16:1454229:C:T	rs9941109		x
DMR	Genetic Variant	rsID	1000G	TopMed
11p15	chr11:18440791:CATG:C	rs869277982		x
19q13	chr19:57861242:C:G	rs12609890		x
22q13	chr22:37726455:A:G	rs739138		x
8p21	chr8:22276231:C:T	rs13259097		x

## Sheet: Table S2
Table S2. Demographics of the Study Population
The study population consisted of YFS participants with at least three grandparents originating from East or West Finland (n=969). Demographics shown in the table are calculated from data from the 2011 follow-up. Percentages for categorical variables are shown in brackets. The distribution of continuous variables is represented with inter-quartile ranges (in square brackets). Group differences we…
Demographics	East Origins (n=633)	West Origins (n=336)	P value
Males (%)	362 (57.2)	170 (50.6)	0.058
Age	40.00 [37.00, 46.00]	43.00 [37.00, 46.00]	0.117
BMI (kg/m2)	25.76 [23.23, 29.04]	25.73 [23.23, 29.24]	0.993
Smokers (%)	85 (13.4)	41 (12.2)	0.280
Systolic Blood Pressure (mmHg)	117.33 [109.17, 125.33]	118.33 [109.67, 128.67]	0.092
Diastolic Blood Pressure (mmHg)	74.33 [67.33, 81.33]	75.33 [68.67, 84.00]	0.117
Hypertension diagnosis (%)	53 (8.4)	26 (7.7)	0.877
Total cholesterol (mmol/L)	5.10 [4.50, 5.80]	5.10 [4.50, 5.80]	0.613
HDL cholesterol (mmol/L)	1.28 [1.09, 1.53]	1.27 [1.08, 1.51]	0.343
LDL cholesterol (mmol/L)	3.20 [2.70, 3.75]	3.21 [2.71, 3.75]	0.841
Triglyceridesl (mmol/L)	1.05 [0.85, 1.46]	1.05 [0.85, 1.56]	0.577

## Sheet: Table S3
Table S3. Differentially methylated CpG sites between Eastern- and Western- originating Finns (FDR < 0.05).
An Epigenome-Wide Association Study (EWAS) identified 82 Differentially methylated positions (DMPs) between Eastern- and Western-originating Finns (FDR < 0.05). The results are arranged by order of statistical significance. Δβ is the difference between median methylation β value between the two groups (βEast - βWest). FDR - False Discovery Rate; TSS – transcription start site; UTR - untranslated …
CpG	Chr	Locus	Regression Beta	SE	P value	FDR	Δβ	Gene Name	Relation to Gene	Relation to Island
cg15470645	2	242749789	-0.0413523	0.00631985	1.02551e-10	7.89318e-05	0.0554071	NEU4	TSS1500
cg03455424	2	242763982	-0.0446215	0.00731845	1.62068e-09	0.000563164	0.0732946			Shelf
cg05159804	17	44343776	-0.018244	0.00301735	2.19505e-09	0.000563164	0.0140375			Island
cg10833299	2	242749776	-0.0486837	0.00823518	4.85647e-09	0.000934486	0.0808974	NEU4	TSS1500
cg01199135	17	71471080	-0.022286	0.00410805	7.51247e-08	0.0115644	0.0296597	SDK2	Body
cg26207766	2	242763794	-0.0579568	0.0107951	1.01677e-07	0.0130431	0.0580925			Shelf
cg22351602	21	40310774	0.0187413	0.00352938	1.39143e-07	0.0144424	-0.0189231	LOC400867	TSS1500
cg13902335	2	216876969	0.0212538	0.00401335	1.50113e-07	0.0144424	-0.0310628	MREG	Body	Shore
cg00549451	1	161409758	-0.0129694	0.00249794	2.58963e-07	0.0189349	0.00290309			Shore
cg11603350	8	87534931	0.0267927	0.00517247	2.75905e-07	0.0189349	-0.0212795	CPNE3	5'UTR
cg25591888	2	235890080	0.00775656	0.0015011	2.94604e-07	0.0189349	-0.0105462	SH3BP4	5'UTR
cg18948877	2	242904738	-0.0185451	0.00359239	3.02204e-07	0.0189349	0.0254881
cg13816833	7	79249781	-0.00470003	0.000912379	3.19812e-07	0.0189349	0.00350965
cg02400112	14	23348949	0.00739897	0.00144969	4.08676e-07	0.0217715	-0.0051692
cg22711218	1	205158908	-0.00469888	0.000921978	4.24295e-07	0.0217715	0.0050459	DSTYK	Body
cg27382148	10	49791236	0.00979045	0.00193452	5.08994e-07	0.0244852	-0.00835484	ARHGAP22	Body
cg09786634	17	78912393	0.0289165	0.00574091	5.75048e-07	0.0248112	-0.0295152	RPTOR	Body	Shelf
cg00674440	11	47339067	0.0455231	0.00904108	5.80241e-07	0.0248112	-0.0862206	MADD	Body
cg20990699	1	246303540	-0.00475097	0.000948506	6.6267e-07	0.0268445	0.00443623	SMYD3	Body
cg24855514	1	235100367	0.00926539	0.00185965	7.5756e-07	0.0272538	-0.00774581	LOC101927851	TSS1500
cg15720821	1	229284563	-0.0343126	0.00692595	8.72268e-07	0.0272538	0.0352453
cg14750269	19	46975180	-0.0214202	0.00432498	8.79061e-07	0.0272538	0.0364058	PNMAL1	TSS1500	Shore
cg09614754	6	26367571	0.0245597	0.00497265	9.41289e-07	0.0272538	-0.011791	BTN3A2	5'UTR;Body;TSS1500
cg23747291	11	942415	0.0108537	0.00219808	9.46747e-07	0.0272538	-0.0109478	AP2A2	Body	Shore
cg25023975	9	115598933	-0.0135905	0.00275472	9.67046e-07	0.0272538	0.011048	SNX30	Body
cg02252512	11	47339900	0.00690496	0.00140025	9.78211e-07	0.0272538	-0.00634594	MADD	Body
cg00892383	6	26383492	0.0032938	0.000668308	9.91358e-07	0.0272538	-0.00471696	BTN2A2	1stExon;5'UTR
cg24435439	22	39240659	0.0153424	0.00311298	9.91456e-07	0.0272538	-0.0050681	NPTXR	TSS1500	Shore
cg11673867	5	58951911	0.00684976	0.00139605	1.10597e-06	0.0293533	-0.00522574	PDE4D	Body
cg17831694	17	78929900	0.00918052	0.00187442	1.1549e-06	0.0296302	-0.00609485	RPTOR	Body
cg01108421	12	27623420	-0.0149074	0.00305256	1.2391e-06	0.0307097	0.0113328	SMCO2	5'UTR
cg08946995	1	229283674	-0.0295701	0.00606675	1.29823e-06	0.0307097	0.0508658
cg09890374	16	67928026	0.0144537	0.00297057	1.35375e-06	0.0307097	-0.0163374	PSKH1	5'UTR	Shore
cg17686260	10	131412764	-0.052058	0.0107101	1.38723e-06	0.0307097	0.00264836	MGMT	Body
cg16046593	1	48227226	-0.0283772	0.00583979	1.39665e-06	0.0307097	0.00118751	TRABD2B	3'UTR
cg25266281	2	242904768	-0.0149264	0.00307998	1.48881e-06	0.0307097	0.0156919
cg18670278	10	46996637	-0.00602497	0.00124415	1.51568e-06	0.0307097	0.00540828	GPRIN2	5'UTR	Shelf
cg18953610	13	110787437	0.00623946	0.00128846	1.51617e-06	0.0307097	-0.00755415			Shelf
cg27113009	11	66725892	0.00800302	0.00166002	1.68446e-06	0.0320111	-0.00377576	PC	TSS200	Island
cg04691540	1	179198414	0.00329211	0.000683209	1.7047e-06	0.0320111	-0.00286043	ABL2	1stExon	Island
cg19027130	22	42242382	0.0121316	0.00252278	1.78801e-06	0.0320111	-0.0151868	SREBF2	Body
cg10619644	7	69149951	0.0296894	0.00618661	1.87573e-06	0.0320111	-0.0332742	AUTS2	Body
cg18790057	7	204337	-0.00649724	0.00135413	1.88394e-06	0.0320111	0.00614879	FAM20C	Body	Shelf
cg24201202	13	110676648	-0.013561	0.00283206	1.97462e-06	0.0320111	0.0158261
cg21573651	14	38681111	0.00899731	0.00187931	1.98279e-06	0.0320111	-0.00642095	SSTR1	3'UTR	Shore
cg07583744	7	69359237	0.0307773	0.0064297	1.99058e-06	0.0320111	-0.0172193	AUTS2	Body
cg24668049	16	88614791	0.0104062	0.00217433	1.99825e-06	0.0320111	-0.014678
cg05163071	3	108476540	-0.026948	0.00563235	2.01227e-06	0.0320111	0.0210608	RETNLB	TSS1500
cg24003508	10	3824387	0.0162052	0.00338887	2.03791e-06	0.0320111	-0.0184803	KLF6	Body	Shore
cg25333183	6	157235893	-0.00367528	0.000770248	2.14259e-06	0.0326729	0.00269128	ARID1B	Body
cg19787097	3	29377163	-0.0431994	0.0090576	2.16494e-06	0.0326729	0.0135196	RBMS3	Body
cg16978168	6	159227784	0.00803629	0.0016919	2.37919e-06	0.0352158	-0.00946374	EZR	Body
cg14212748	12	53343703	0.0104463	0.00220684	2.57278e-06	0.0362759	-0.00456621	KRT18	Body	Shore
cg01491498	7	157075449	0.0103872	0.00219442	2.57479e-06	0.0362759	-0.00586803			Shelf
cg11725799	17	4900438	-0.00969967	0.00204978	2.5922e-06	0.0362759	0.00976787	KIF1C;INCA1	TSS1500;ExonBnd;5'UTR	Island
cg23744559	10	127835445	0.00796256	0.00168538	2.68816e-06	0.036947	-0.00680726	ADAM12	Body
cg16475727	15	90371981	0.0131326	0.00278834	2.88366e-06	0.0379115	-0.00891403
cg11472901	13	110527539	0.0229388	0.00487154	2.89857e-06	0.0379115	-0.0296945
cg05323565	17	26276605	0.0145541	0.00309123	2.9061e-06	0.0379115	-0.0119917
cg23198623	2	111433128	0.00980065	0.00209425	3.32796e-06	0.0426912	-0.0138876	BUB1	Body	Shelf
cg03514530	3	145525915	0.0403423	0.00864353	3.5308e-06	0.0435706	-0.0641242
cg11518408	2	242760773	0.0143726	0.00308021	3.55142e-06	0.0435706	-0.0138728			Island
cg23194629	17	5290760	-0.0229525	0.00492367	3.62716e-06	0.0435706	0.0307963	NUP88	Body
cg00586729	11	7669919	0.00400403	0.000859988	3.72719e-06	0.0435706	-0.00263646	PPFIBP2	Body
cg12746016	22	49560550	-0.0117865	0.00253172	3.7338e-06	0.0435706	0.0132166			Shelf
cg21714878	22	50052407	0.0198555	0.00426503	3.73616e-06	0.0435706	-0.0191517	C22orf34	TSS1500
cg26740318	11	18477153	-0.0300419	0.00646966	3.95255e-06	0.0454061	0.0359139	LDHAL6A	TSS1500	Shore
cg07370361	6	36395612	0.0203886	0.00439582	4.05356e-06	0.0458817	-0.0181879	PXT1	5'UTR
cg11949518	17	78912765	0.0569405	0.0123008	4.23283e-06	0.0472165	-0.0308362	RPTOR	Body	Shelf
cg12311094	17	72581081	-0.00685689	0.00148533	4.49084e-06	0.0475293	0.00393338	C17orf77;CD300LD	5'UTR;1stExon;Body
cg00698263	17	78962984	-0.0216258	0.00468559	4.51255e-06	0.0475293	0.0392506			Shelf
cg22215490	11	17099620	-0.00267489	0.000579608	4.52116e-06	0.0475293	0.000282355	RPS13	TSS1500	Shore
cg03953789	17	78963035	-0.0244014	0.00528999	4.56887e-06	0.0475293	0.0660113			Shelf
cg09381666	16	88757816	0.0455175	0.00986783	4.56963e-06	0.0475293	-0.0147225
cg13565492	6	43139072	-0.018099	0.00393336	4.81883e-06	0.049453	0.0132105	SRF	5'UTR;1stExon	Island
cg26030978	17	73547216	-0.00524617	0.0011416	4.95498e-06	0.0495526	0.00458472	LLGL2	Body
cg05480752	16	88773679	0.0115416	0.00251158	4.9573e-06	0.0495526	-0.0102943	RNF166;CTU2	TSS1500;Body	Shore
cg22834277	19	39098511	-0.00696473	0.00151678	5.04106e-06	0.0497438	0.00364444	MAP4K1	Body
cg15294589	6	3613526	-0.00217715	0.000474798	5.19296e-06	0.0497854	0.00129561
cg14375807	2	241172573	-0.00720687	0.00157234	5.23901e-06	0.0497854	0.00274968
cg10996467	14	71388671	-0.012816	0.00279707	5.27893e-06	0.0497854	0.0105841	PCNX	Body
cg27489373	16	1507959	-0.0300109	0.00655131	5.30401e-06	0.0497854	0.0281833	CLCN7	Body	Shore

## Sheet: Table S4
Table S4. Epigenetic Clocks.
Study participant's epigenetic ages for Dunedin PACE and PC clocks of Horvath, Hannum, PhenoAge and GrimAge were calculated. Regression models were used to compare the inverse normal transformed epigenetic age residuals between Eastern- and Western- originating Finns. Models were made for all participants and separately for males and females. EAA - Epigenetic Age Acceleration
	Epigenetic Clock	EAA East	EAA West	Regression Beta	CI2.5	CI97.5	SE	P value
Both Sexes (n = 969)	DunedinPACE	0.95	0.94	-0.0679729	-0.189374	0.0534279	0.0619403	0.272761
	PC Horvath	0.0926309	-0.00459488	-0.0274204	-0.162966	0.108125	0.0691571	0.691834
	PC Hannum	0.244104	0.202469	-0.0358626	-0.171552	0.0998267	0.0692305	0.604572
	PC PhenoAge	0.387814	-0.060499	-0.0533961	-0.189268	0.0824756	0.0693235	0.441355
	PC GrimAge	-0.556535	-0.614879	-0.0821008	-0.193667	0.0294651	0.0569224	0.149555
Females (n = 532)	DunedinPACE	0.95	0.955	0.0681013	-0.106006	0.242209	0.0888321	0.443662
	PC Horvath	-0.422239	-0.601699	0.0479954	-0.142032	0.238023	0.0969547	0.620796
	PC Hannum	-0.454928	-0.486223	0.0245777	-0.166148	0.215304	0.0973111	0.800705
	PC PhenoAge	0.417527	0.119343	0.0328239	-0.154763	0.220411	0.0957092	0.731777
	PC GrimAge	-1.19676	-1.53352	-0.131526	-0.3004	0.0373487	0.086162	0.127517
Males (n = 437)	DunedinPACE	0.93	0.91	-0.21095	-0.378816	-0.0430844	0.0856473	0.0141959
	PC Horvath	1.0003	0.85196	-0.121524	-0.321976	0.0789271	0.102273	0.235443
	PC Hannum	1.18358	0.918886	-0.114414	-0.315297	0.0864696	0.102493	0.264959
	PC PhenoAge	0.378418	-0.329593	-0.146096	-0.343595	0.0514021	0.100766	0.147879
	PC GrimAge	0.581921	0.329634	-0.0263449	-0.187967	0.135277	0.0824616	0.749528

## Sheet: Table S5
Table S5. Genetic variants associate with methylation at DMPs and DMRs.
The top cis SNPs that associate with methylation levels at each DMP and DMR were identified by GWAS. * DMP is located within the first DMR; ** DMP is located within the second DMR.
A	CpG	Associating SNP	rsID	Gene Name	Beta	Standard Error	P value
	cg00674440	chr11:47225434:C:T	rs7947269	DDB2	-0.180589	0.00223003	0
	cg00698263	chr17:80971040:T:C	rs6565507		0.0789296	0.00177742	2.3303e-257
	cg01199135	chr17:73474912:C:T	rs11651551	SDK2	0.060253	0.00308922	5.4662e-74
	cg03455424	chr2:241974416:T:C	rs34334574	LINC01237/LINC01238	-0.0842447	0.0035604	3.1406e-102
	cg03514530	chr3:145808202:C:T	rs7643638		0.14611	0.00339099	1.408e-247
	cg03953789	chr17:80968855:C:CGAGCA	rs1555643536		0.0998072	0.00165579	0
	cg08946995	chr1:229145457:C:T	rs11583419	LINC02814	0.118844	0.0015426	0
	cg09786634	chr17:80938554:T:C	rs7219318	RPTOR	-0.0925236	0.0017927	0
	cg10619644	chr7:69601235:T:C	rs56302473	AUTS2	0.105776	0.00196088	0
	cg10833299*	chr2:241972354:G:A	rs4973673	LINC01237/LINC01238	-0.102584	0.003815	1.569e-125
	cg11472901	chr13:109852617:T:C	rs12583851		-0.0387467	0.00261669	9.29176e-46
	cg11949518	chr17:80905179:GTT:G	rs56239682	RPTOR	0.212933	0.00298305	0
	cg13902335	chr2:216012292:G:A	rs13013441	MREG	0.0668423	0.00159352	4.5952e-239
	cg14750269	chr19:46467482:C:T	rs11083832	PNMA8A	-0.0797482	0.00117713	0
	cg15470645*	chr2:241974416:T:C	rs34334574	LINC01237/LINC01238	-0.0701943	0.00310842	1.13537e-94
	cg15720821	chr1:229149897:C:G	rs72766103	LINC02814	0.124482	0.00266347	1.8212e-274
	cg18948877	chr2:241972354:G:A	rs4973673	LINC01237/LINC01238	-0.0310012	0.00212984	2.18667e-44
	cg23194629	chr17:5389888:T:C	rs60379759	NUP88	-0.0889798	0.00184899	1.558e-284
	cg26207766	chr2:241974416:T:C	rs34334574	LINC01237/LINC01238	-0.105471	0.00546065	9.16229e-73
	cg26740318**	chr11:18440791:CATG:C	rs34109624	LDHC	-0.0811239	0.00427713	1.56291e-70
	cg27489373	chr16:1454229:C:T	rs9941109	CLCN7	0.0612355	0.00528592	1.60333e-29
B	DMR	Associating SNP	rsID	Gene Name	Beta	Standard Error	P value
	2q37	chr2:241974416:T:C	rs34334574	LINC01237	-0.0342362	0.00135099	2.24493e-114
	11p15	chr11:18440791:CATG:C	rs869277982	LDHC	-0.050957	0.00241535	1.35895e-84
	19q13	chr19:57861242:C:G	rs12609890	ZNF587	0.00211381	0.000238593	2.75035e-18
	22q13	chr22:37726455:A:G	rs739138	TRIOBP	-0.0197568	0.00145174	2.13623e-39
	8p21	chr8:22276231:C:T	rs13259097	PIWIL2	-0.0225801	0.000602029	5.33581e-206
	6p22	chr6:29638368:G:T	rs3095269		-0.273795	0.00282826	0
	6p21	chr6:32153817:T:C	rs9267810	PPT2	0.0221862	0.000954337	2.0283e-99

## Sheet: Table S6
Table S6. DNA methylation at DMPs associates with gene expression.
Methylation level at 13 DMPs (A) and 6 DMRs (B) associate with the expression of at least one transcript at p = < 0.001 without any covariates. The regression analysis was repeated with the respective meQTL for each DMP or DMR as a covariate. eQTL analysis identified SNPs which associate with gene expression of transcripts. These SNPs were then used as additional covariates in the final analysis …
A			No covariates			Adjusted with meQTL			eQTL analysis		Adjusted with meQTL + eQTL
	CpG	Gene Name	Beta	SE	P value	Beta	SE	P value	eQTL ID	FDR	Beta	SE	P value
	cg00674440	ACP2	2.08121	0.204087	1.39393e-23	-0.0996894	0.551102	0.856485	chr11:47247608:T:C	3.01908e-18	-0.185946	0.553592	0.737014
		DDB2	0.871256	0.210415	3.67591e-05	2.6229	0.571229	4.87571e-06	/	/	/	/	/
		MYBPC3	-2.26778	0.202622	7.02798e-28	-6.83492	0.53219	2.12391e-35	chr11:47410415:C:T	5.66882e-30	-6.16418	0.517199	5.6199e-31
		NR1H3	1.73824	0.20643	9.38013e-17	-0.925267	0.558187	0.0976624	chr11:47224846:G:A	4.85851e-16	-0.947234	0.55452	0.087866
		SPI1	-1.72035	0.206538	1.95697e-16	-5.21189	0.550982	1.65689e-20	chr11:47410483:G:C	1.44245e-49	-4.31661	0.518166	2.24753e-16
		SPI1	-0.727377	0.210814	0.000577038	-5.19669	0.554943	3.83455e-20	chr11:47481484:C:T	5.244e-32	-5.42705	0.523394	3.75166e-24
	cg00698263	CHMP6	-2.56295	0.415132	8.78043e-10	0.749425	0.742743	0.313187	chr17:80996699:C:T	1.43128e-21	0.919907	0.722255	0.203039
		FLJ90757	-3.33157	0.411106	1.17324e-15	-0.564829	0.735441	0.442635	chr17:81030981:G:A	3.47166e-26	0.062227	0.720656	0.931205
		RPTOR	-1.76197	0.418185	2.68124e-05	-1.02383	0.756424	0.176155	chr17:80966814:C:G	1.31679e-10	-1.27249	0.744727	0.0877797
	cg01199135	SDK2	-1.98401	0.461772	1.85831e-05	-2.81994	0.565765	7.1627e-07	chr17:73591438:G:A	9.26197e-29	-0.634406	0.585055	0.278433
	cg03455424	FLJ33590	1.14202	0.259389	1.15256e-05	0.970765	0.334944	0.00382253	/	/	/	/	/
	cg03953789	CHMP6	-2.70168	0.359217	9.82163e-14	-0.340838	0.785153	0.664293	chr17:80996699:C:T	1.43128e-21	0.31121	0.767395	0.685155
		FLJ90757	-3.09961	0.35685	1.05596e-17	-0.421316	0.778138	0.588307	chr17:81030981:G:A	3.47166e-26	0.229896	0.761731	0.762853
		RPTOR	-1.40415	0.364621	0.000123103	-0.348903	0.800357	0.662966	chr17:80966814:C:G	1.31679e-10	-0.329208	0.786688	0.675679
	cg09786634	CHMP6	1.83645	0.336758	5.86345e-08	0.395869	0.649053	0.542036	chr17:80996699:C:T	1.43128e-21	1.15117	0.629281	0.067604
		FLJ90757	1.66682	0.337405	8.77493e-07	-0.69454	0.645617	0.28225	chr17:81030981:G:A	3.47166e-26	-0.728021	0.621127	0.241399
		RPTOR	1.97421	0.336186	5.391e-09	2.82468	0.64678	1.37012e-05	chr17:80966814:C:G	1.31679e-10	2.70905	0.63832	2.3706e-05
	cg10833299	FLJ33590	0.892946	0.234228	0.000143832	0.65603	0.31368	0.0367089	/	/	/	/	/
	cg11949518	CHMP6	1.04837	0.161087	1.06707e-10	1.69206	0.398578	2.35783e-05	chr17:80996699:C:T	1.43128e-21	0.869378	0.394532	0.0277507
		FLJ90757	1.15953	0.160527	8.41729e-13	1.10458	0.397613	0.00555705	chr17:81030981:G:A	3.47166e-26	0.795667	0.384036	0.0384993
		RPTOR	0.810656	0.162091	6.43799e-07	1.20738	0.400692	0.00264071	chr17:80966814:C:G	1.31679e-10	0.698121	0.403566	0.0839174
	cg14750269	FLJ10781	-1.92053	0.466834	4.1228e-05	-1.22149	1.10961	0.271197	/	/	/	/	/
		PNMAL1	-3.61001	0.459428	7.8937e-15	-4.77957	1.08858	1.23316e-05	chr19:46470976:G:A	1.34e-13	-3.27582	1.13484	0.00396647
		PNMAL2	-1.59418	0.467735	0.00067276	-1.16516	1.10936	0.293802	/	/	/	/	/
	cg18948877	FLJ33590	-2.24772	0.484019	3.74981e-06	-3.44693	0.560403	1.05871e-09	/	/	/	/	/
	cg23194629	DHX33	1.31343	0.345376	0.00014934	2.79133	0.644574	1.61596e-05	/	/	/	/	/
		RABEP1	6.2863	0.302548	1.62505e-83	3.65849	0.5202	3.44638e-12	chr17:5381475:G:A	1.21974e-127	3.64899	0.513874	2.15564e-12
		RPAIN	-1.19702	0.345654	0.000550653	9.00737	0.592683	1.02954e-47	/	/	/	/	/
		RPAIN	1.3525	0.345265	9.39994e-05	3.4548	0.640382	8.30251e-08	/	/	/	/	/
	cg26207766	FLJ33590	0.820986	0.178683	4.73614e-06	0.668717	0.2187	0.00228147	/	/	/	/	/
	cg26740318*	LDHC	-1.73892	0.282744	1.01546e-09	0.160669	0.332624	0.629161	chr11:18412612:T:TC	6.16115e-116	0.568861	0.303962	0.0615293
	DMR	Gene Name	Beta	SE	P value	Beta	SE	P value	eQTL ID	FDR	Beta	SE	P value
	2q37	FLJ33590	2.62661	0.673182	0.00010015	1.96958	0.891547	0.0273573	/	/	/	/	/
	11p15*	LDHC	-2.86863	0.470155	1.36749e-09	0.467952	0.56191	0.405136	chr11:18412612:T:TC	6.16115e-116	1.2024	0.513465	0.0193622
		LDHC	-1.60859	0.47454	0.000719461	-0.685458	0.595213	0.249715	chr11:18388169:A:G	8.81484e-14	-0.311653	0.58519	0.594435
	19q13	ZNF134	-3.16934	0.609036	2.25094e-07	-3.14592	0.656984	1.89763e-06	/	/	/	/	/
B		ZNF154	-8.86856	0.566174	5.65425e-51	-8.49978	0.614092	1.9242e-40	chr19:57814781:C:T	8.45456e-16	-7.95554	0.603193	4.1119e-37
		ZNF211	-3.74227	0.606644	9.05458e-10	-4.02839	0.652625	9.26648e-10	chr19:57622904:G:A	3.65964e-06	-4.21349	0.638213	6.15944e-11
		ZNF586	-2.22875	0.612089	0.00028151	-2.37758	0.660405	0.000331395	/	/	/	/	/
		ZNF671	-6.17676	0.591851	1.39028e-24	-6.0627	0.637051	9.92731e-21	chr19:57727854:C:T	2.80359e-07	-5.64782	0.633193	1.78362e-18
		ZNF776	-3.64813	0.607065	2.38577e-09	-3.3557	0.656246	3.69641e-07	/	/	/	/	/
	22q13	LGALS1	2.64261	0.760963	0.000531358	3.2943	0.88035	0.00019146	chr22:37678336:C:T	9.32953e-05	3.6096	0.870476	3.61885e-05
		NOL12	-2.85472	0.760404	0.000181211	-2.28217	0.882055	0.00979276	/	/	/	/	/
		PDXP	2.95153	0.760133	0.000108157	2.79334	0.881787	0.00157589	/	/	/	/	/
		TRIOBP	-5.97057	0.747001	2.79236e-15	-3.5058	0.839075	3.15877e-05	chr22:37731620:C:T	4.34048e-30	-2.80325	0.823155	0.000683041
	6p22	GABBR1	-0.660101	0.19288	0.000639249	-0.0989999	0.60907	0.870907	/	/	/	/	/
		ZFP57	-0.883653	0.192222	4.68288e-06	-0.740224	0.606528	0.22255	/	/	/	/	/
	6p21	NOTCH4	-3.82803	0.9906	0.000116621	-2.84842	1.27246	0.0253766	/	/	/	/	/

## Sheet: Table S7
Table S7. Methylation at DMPs and DMRs associates with CMD risk factors.
Methylation level at 15 DMPs (A) and 6 DMRs (B) associate with one or more cardiometabolic-risk associated phenotypes at p = < 0.05 without any covariates. The regression analysis was repeated with the respective meQTL for each DMP or DMR as a covariate and results are presented in the ‘Adjusted with Genetics’ column. P values marked in bold indicate statistical significance (< 0.05) after adjust…
								Adjusted with Genetics
A	CpG	CMD-associated Phenotype	Beta	CI2.5	CI97.5	SE	P value	Beta	CI2.5	CI97.5	SE	P value
	cg00674440	HDL cholesterol (mmol/l)	-0.435655	-0.79378	-0.0775297	0.18272	0.0172451	0.0871637	-0.933869	1.1082	0.520945	0.867151
		Hypercholersterolemia medication	2.76269	0.526385	5.12671	1.17023	0.0182351	0.74881	-5.13907	6.60692	2.99598	0.802635
		Hypertension medication	1.71366	0.221536	3.24704	0.770787	0.0261982	2.98054	-1.10069	7.06004	2.07952	0.151777
	cg00698263	Diastolic blood pressure (mmHg)	-0.795967	-1.49031	-0.101625	0.354263	0.0248063	-1.1322	-2.46051	0.196104	0.677719	0.0950898
		Glucose (mmol/l)	-1.07178	-1.79791	-0.345644	0.370483	0.00387557	-1.0271	-2.3994	0.345194	0.700164	0.142681
		Systolic blood pressure (mmHg)	-1.02634	-1.73823	-0.31444	0.363219	0.00478527	-1.02758	-2.38549	0.330334	0.692825	0.138322
	cg03455424	Hba1c11	0.476801	0.00887634	0.944725	0.238741	0.046002	0.619304	-0.0109333	1.24954	0.321556	0.0543703
		LDL cholesterol (mmol/l)	0.629805	0.131404	1.12821	0.254291	0.0133794	0.817428	0.151471	1.48339	0.339781	0.0163096
		Total cholesterol (mmol/l)	0.537847	0.047191	1.0285	0.250339	0.0318467	0.797552	0.144969	1.45014	0.332957	0.0167728
	cg03953789	Diastolic blood pressure (mmHg)	-0.746387	-1.35682	-0.135951	0.311453	0.0166843	-1.0623	-2.46815	0.343544	0.717283	0.138895
		Glucose (mmol/l)	-0.8316	-1.47073	-0.192475	0.32609	0.0108709	-0.407819	-1.86417	1.04853	0.743048	0.583224
		Systolic blood pressure (mmHg)	-0.9726	-1.59729	-0.347908	0.318726	0.0023197	-1.10796	-2.54423	0.328307	0.732805	0.13084
	cg08946995	Hba1c11	-0.775347	-1.3371	-0.213596	0.286613	0.00690862	0.304799	-1.28089	1.89048	0.809038	0.706438
		Lipoprotein(a) (mg/l)	0.641268	0.0319155	1.25062	0.3109	0.0393324	-0.0671715	-1.7687	1.63435	0.868141	0.93834
	cg10833299*	Diabetes type 1	29.1293	8.4384	59.9313	13.5316	0.0313433	49.375	6.80843	112.172	27.2169	0.0696575
	cg11472901	Apolipoprotein A-I (g/l)	0.765751	0.0590695	1.47243	0.360558	0.0338617	0.413467	-0.463871	1.2908	0.447629	0.355858
		Diabetes type 1	-12.4842	-22.3095	-2.20327	5.07374	0.0138727	-13.7196	-28.1699	-0.277055	7.01385	0.0504572
		Glucose (mmol/l)	-0.82556	-1.50859	-0.142528	0.348492	0.0179731	-1.29333	-2.13945	-0.447221	0.431698	0.00279838
		HDL cholesterol (mmol/l)	1.0794	0.416339	1.74247	0.338304	0.00145103	0.751736	-0.0785196	1.58199	0.423608	0.0762443
		Hypercholersterolemia medication	-4.02913	-7.82037	-0.223377	1.93485	0.0373058	-4.85139	-9.511	-0.23037	2.36287	0.0400557
		Metabolic syndrome	-3.03772	-5.29224	-0.800323	1.14449	0.00794943	-3.95977	-6.82137	-1.13244	1.44912	0.00628487
		Triglycerides (mmol/l)	-0.942525	-1.59359	-0.291455	0.332185	0.00461421	-1.23572	-2.03718	-0.434255	0.408917	0.00257065
	cg11949518	Diastolic blood pressure (mmHg)	0.387237	0.110781	0.663694	0.141052	0.00612195	0.511636	-0.205001	1.22827	0.365638	0.162012
		Systolic blood pressure (mmHg)	0.36171	0.0834405	0.63998	0.141977	0.0109507	0.285747	-0.439185	1.01068	0.36987	0.439952
	cg13902335	Systolic blood pressure (mmHg)	-0.823307	-1.59674	-0.0498691	0.394618	0.0371289	-0.674078	-2.06843	0.720272	0.711416	0.343589
	cg14750269	Diabetes oral medication	-9.95127	-18.3437	-1.98014	4.14405	0.0163351	-18.5447	-38.4815	3.10722	10.6353	0.0812122
		Diabetes type 2	-7.2628	-12.1012	-2.52928	2.43519	0.00285962	-11.9775	-24.217	0.361338	6.27678	0.0563629
	cg15720821	Diabetes oral medication	-5.94346	-10.7928	-1.43552	2.36761	0.0120623	-3.38926	-11.9384	4.73317	4.19133	0.418724
		Hba1c11	-0.56004	-1.03628	-0.0838013	0.242983	0.0213201	0.00957244	-0.886726	0.905871	0.457303	0.983303
		Hypertension medication	2.38221	0.528464	4.24565	0.947104	0.0118946	2.14691	-1.37754	5.65338	1.79158	0.230788
	cg18948877	Glucose (mmol/l)	-1.34609	-2.19187	-0.500308	0.431528	0.00184932	-1.29768	-2.34534	-0.250021	0.534531	0.0153568
	cg23194629	Diabetes type 1	15.4621	3.73001	29.6571	6.5598	0.0184185	13.7729	-9.09115	36.5979	11.3749	0.225966
		Diabetes type 2	4.1486	0.608188	7.85271	1.84409	0.0244698	2.09576	-5.23298	9.37906	3.71884	0.573058
		Insulin medication	17.4993	5.46594	32.2466	6.78632	0.00991993	2.63029	-19.6401	23.8639	10.9589	0.810319
	cg26740318**	Insulin medication	11.0548	1.43364	22.1126	5.24235	0.0349654	13.8396	1.90877	27.3965	6.4508	0.0319202
	cg27489373	Apolipoprotein B (g/l)	0.597745	0.103299	1.09219	0.252273	0.0179496	0.881559	0.288793	1.47433	0.302437	0.00363178
		Triglycerides (mmol/l)	0.794544	0.315996	1.27309	0.244162	0.00116427	1.06677	0.49218	1.64136	0.293164	0.000286794
B	DMR	CMD-associated Phenotype	Beta	CI2.5	CI97.5	SE	P value	Beta	CI2.5	CI97.5	SE	P value
	2q37	Diabetes type 1	86.0014	23.6243	183.271	41.8268	0.0397698	74.3362	8.40591	172.549	42.6361	0.0812458
	11p15	Insulin medication	22.5959	3.42597	45.9492	10.8507	0.0373018	29.5419	6.50604	56.717	12.7914	0.0209151
		Systolic blood pressure (mmHg)	-0.835303	-1.63	-0.0406036	0.405467	0.0395728	-1.0637	-2.06906	-0.0583382	0.512948	0.0383183
	19q13	Metabolic syndrome	-5.58095	-9.42118	-1.82159	1.93688	0.00395891	-5.61199	-9.77041	-1.55362	2.09384	0.00735698
	22q13	HDL cholesterol (mmol/l)	-1.79899	-3.11911	-0.478873	0.673543	0.0076513	-1.41778	-2.91374	0.0781735	0.763257	0.0634757
		Metabolic syndrome	6.53273	1.99292	11.1063	2.32233	0.00490796	5.13882	-0.118041	10.4242	2.68577	0.0557031
		Triglycerides (mmol/l)	1.37819	0.0816978	2.67469	0.66149	0.0373887	1.68727	0.203448	3.1711	0.757068	0.0260162
		Triglycerides (mmol/l)	1.37819	0.0816978	2.67469	0.66149	0.0373887	1.68727	0.203448	3.1711	0.757068	0.0260162
	8p21	HDL cholesterol (mmol/l)	2.19024	0.00999396	4.37048	1.11239	0.0491555	2.37221	-1.03236	5.77679	1.73706	0.172302
		LDL cholesterol (mmol/l)	2.84804	0.388926	5.30716	1.25467	0.023365	0.491259	-3.36173	4.34425	1.96585	0.80271
		Systolic blood pressure (mmHg)	-2.58573	-4.78325	-0.388212	1.1212	0.0212445	-2.23057	-5.70585	1.24472	1.77314	0.208643
		Total cholesterol (mmol/l)	3.00391	0.598128	5.4097	1.22746	0.0145167	0.812048	-2.95098	4.57508	1.91995	0.672405
	6p22	Congenital heart defect	-3.33437	-6.03845	-0.478936	1.40118	0.0173271	5.92973	-4.6335	17.2767	5.73269	0.300963
		Apolipoprotein B (g/l)	1.97701	0.254222	3.6998	0.878991	0.0246551	2.12713	-0.0643335	4.31859	1.11811	0.0573513
		LDL cholesterol (mmol/l)	2.12359	0.20782	4.03935	0.977449	0.0299822	1.90544	-0.513979	4.32486	1.23442	0.122953
		Lipoprotein(a) (mg/l)	1.96474	0.0211416	3.90833	0.991648	0.0477543	2.5665	0.0671289	5.06587	1.27521	0.0443765
		Total cholesterol (mmol/l)	2.08063	0.200473	3.96079	0.959282	0.0302539	2.37016	-0.00667325	4.747	1.21269	0.0508754

## Sheet: Table S8
Table S8. Methylation at DMPs and DMRs associates with CMD risk factors in LURIC.
Methylation level at 14 DMPs (A) and 4 DMRs (B) associate with one or more cardiometabolic-risk associated phenotypes at p = < 0.05 without any covariates in LURIC, a German cardiovascular patient cohort. The regression analysis was repeated with the respective meQTL for each DMP or DMR as a covariate and results are presented in the ‘Adjusted with Genetics’ column. P values marked in bold indica…
								Adjusted with Genetics
A	CpG	CMD-associated Phenotype	Beta	CI2.5	CI97.5	SE	P value	Beta	CI2.5	CI97.5	SE	P value
	cg00674440	Triglycerides (mg/dL)	0.442588	0.184232	0.700944	0.131817	0.000798686	0.924759	0.455067	1.39445	0.239644	0.000117297
	cg03455424	Systolic blood pressure (mmHg)	0.337542	0.0332459	0.641838	0.155256	0.0297965	0.285225	-0.0725966	0.643046	0.182565	0.118362
	cg03953789	Fasting glucose (mg/dL)	0.794038	0.0898468	1.49823	0.359288	0.0271991	/	/	/	/	/
		LDL cholesterol (mg/dL)	-0.883391	-1.60239	-0.164395	0.366841	0.0161119	/	/	/	/	/
	cg08946995	Triglycerides (mg/dL)	0.422919	0.0467601	0.799078	0.191921	0.0276482	0.490827	-0.265151	1.24681	0.38571	0.203325
	cg10619644	HbA1c (%)	0.401273	0.00964203	0.792904	0.199815	0.0447338	0.907731	0.253563	1.5619	0.333765	0.00658795
	cg11472901	Venous thrombosis	2.69935	0.598286	4.81584	1.07536	0.0120668	2.393	0.127985	4.67151	1.15846	0.038859
	cg13902335	Fasting insulin (U/l)	-0.538217	-1.03942	-0.0370087	0.255723	0.0354261	-0.777658	-1.52637	-0.0289455	0.382003	0.0419031
		HbA1c (%)	-0.871746	-1.39208	-0.351411	0.265482	0.00103974	-1.17606	-1.955	-0.397119	0.397425	0.0031186
		HDL cholesterol (mg/dL)	0.547072	0.0300125	1.06413	0.263811	0.0382126	0.732697	-0.0390252	1.50442	0.393743	0.0629032
		Type 2 diabetes	-1.62536	-3.07926	-0.168554	0.742124	0.028514	-1.18795	-3.3584	0.980921	1.1063	0.282913
	cg15470645	HDL cholesterol (mg/dL)	0.595623	0.0455882	1.14566	0.280635	0.033907	0.522206	-0.115244	1.15966	0.325236	0.108505
	cg15720821	Triglycerides (mg/dL)	0.491104	0.123505	0.858703	0.187554	0.00888906	0.70698	0.134749	1.27921	0.29196	0.01554
	cg18948877	Diastolic blood pressure (mmHg)	-1.16303	-2.18655	-0.1395	0.522216	0.0260347	-1.39393	-2.47716	-0.310706	0.552676	0.0117365
		Myocardial infarction	2.71865	0.381983	5.1663	1.2208	0.0259512	1.9037	-0.511242	4.45217	1.26451	0.132199
		Total cholesterol (mg/dL)	-1.3263	-2.35834	-0.294258	0.52656	0.0118412	-1.37976	-2.46673	-0.292795	0.554586	0.0129255
		Triglycerides (mg/dL)	-1.37036	-2.37909	-0.361634	0.514666	0.00780604	-1.49209	-2.55752	-0.426652	0.5436	0.00610518
	cg23194629	Total cholesterol (mg/dL)	0.44827	0.0689832	0.827556	0.193517	0.0206197	0.576074	0.0164966	1.13565	0.285504	0.0437433
		Triglycerides (mg/dL)	0.68124	0.311066	1.05141	0.188868	0.000316219	1.30438	0.757926	1.85084	0.278809	3.07304e-06
	cg26207766	Systolic blood pressure (mmHg)	0.244097	0.0189197	0.469275	0.114889	0.03372	0.200211	-0.0566452	0.457067	0.131051	0.126729
	cg26740318*	Fasting insulin (U/l)	-0.467811	-0.768368	-0.167253	0.153349	0.00230945	-0.514222	-0.860199	-0.168244	0.176522	0.00361709
		Lipoprotein a (mg/dL)	-1.86169	-3.18297	-0.540419	0.674132	0.00684477	-1.23967	-2.82599	0.346645	0.809361	0.129073
		Triglycerides (mg/dL)	-0.341699	-0.656126	-0.0272723	0.160425	0.0332776	-0.590881	-0.951972	-0.22979	0.184233	0.00136008
	cg27489373	Triglycerides (mg/dL)	0.40217	0.0171696	0.787171	0.196433	0.040732	0.259399	-0.153894	0.672691	0.210867	0.218776
B	DMR	CMD-associated Phenotype	Beta	CI2.5	CI97.5	SE	P value	Beta	CI2.5	CI97.5	SE	P value
	11p15	Lipoprotein a (mg/dL)	-2.59188	-4.67495	-0.508809	1.06281	0.0165212	-1.24602	-3.82098	1.32895	1.31378	0.345427
		Fasting insulin (U/l)	-0.502579	-0.937733	-0.0674246	0.222022	0.0236885	-0.52551	-1.02746	-0.0235627	0.2561	0.0402974
	19q13	LDL cholesterol (mg/dL)	1.15079	0.376903	1.92467	0.394847	0.00359609	1.11253	0.300673	1.92438	0.41422	0.00729102
		Triglycerides (mg/dL)	-0.851045	-1.60356	-0.0985321	0.383942	0.0267463	-0.67397	-1.46383	0.115891	0.402998	0.0945943
	22q13	Triglycerides (mg/dL)	1.44729	0.60348	2.2911	0.430523	0.000787061	1.47106	0.55861	2.38351	0.465544	0.00160059
		LDL cholesterol (mg/dL)	-0.924915	-1.78833	-0.0614983	0.440527	0.0358736	-1.2503	-2.18046	-0.320138	0.474581	0.00848644
		Myocardial infarction	2.14707	0.325303	3.97404	0.930103	0.0209755	1.51728	-0.44558	3.47957	1.00042	0.129357
	8p21	HDL cholesterol (mg/dL)	-1.77875	-3.45142	-0.106076	0.853419	0.0372445	-1.31817	-3.48183	0.845487	1.10393	0.232582

## Sheet: Table S9
Table S9. Previous literature documenting associations between DNA methylation at the 21 DMPs with phenotypes. Findings of associations with genetics were not included in this table.
Documentation of any phenotypes were included in this Table. Findings of associations with genetics were not included.
CpG	Chr	Locus	Gene Name	Reliability	Condition	Sample	Publication
cg08946995	1	229283674	/	0.875012	Clonal hematopoiesis of indeterminate potential	whole blood	10.1038/s41467-022-33093-3
					Coronary Artery Disease	whole blood	10.1038/s41467-022-33093-3
					Smoking	whole blood	10.1371/journal.pgen.1009443
cg15720821	1	229284563	/	/	Glucocorticoid exposure	buccal cells	10.1111/pcn.12835
cg13902335	2	216876969	MREG	/	Breastfeeding	whole blood	10.1134/S1022795419060103
cg10833299	2	242749776	NEU4	/	/	/	/
cg15470645	2	242749789	NEU4	/	/	/	/
cg26207766	2	242763794	/	0.902801	Obesity	liver biopsy	10.1016/j.molmet.2015.12.004
					Type II Diabetes	liver biopsy	10.1016/j.molmet.2015.12.004
					Multiple Sclerosis	Bcells	10.1038/s41598-018-35603-0
					Malar rash in systemic lupus erythematosus patients	CD4+ T cells	10.1136/lupus-2015-000101
cg03455424	2	242763982	/	0.949567	/	/	/
cg18948877	2	242904738	LINC01237	0.845277	Kabuki Syndrome	whole blood	10.1080/15592294.2017.1381807
					Acute Lymphoblastic Leukemia	bone marrow/whole blood	10.1158/0008-5472.CAN-12-4367
					Obesity	liver biopsy	10.1016/j.molmet.2015.12.004
					Smoking	whole blood	10.1371/journal.pgen.1009443
cg03514530	3	145525915	/	/	/	/	/
cg10619644	7	69149951	AUTS2	0.840151	Colorectal Adenoma	endoscopic biopsy	10.1002/ijc.31765
					Smoking	whole blood	10.1371/journal.pgen.1009443
					Non-small cell lung carcinoma	lung tissue	10.3389/fimmu.2023.1075848
					Gonadotroph nonfunctioning pituitary adenomas	pituitary tissue	10.3390/cancers11111650
cg26740318	11	18477153	LDHAL6A	0.832052	Conception by assisted reproductive technology	cord blood	10.1038/s41467-022-29540-w
cg00674440	11	47339067	MADD	/	Smoking	bronchoalveoolar lavage cells	10.1016/j.ebiom.2019.07.006
cg11472901	13	110527539	/	/	Breastfeeding	whole blood	10.1134/S1022795419060103
cg27489373	16	1507959	CLCN7	0.749668	Alzheimer's disease	Postportem cortical tissue	10.1186/s13072-018-0211-3
						Prefrontal cortex brain samples	10.1038/s41467-020-19791-w
cg23194629	17	5290760	NUP88	/	Breastfeeding	whole blood	10.1134/S1022795419060103
cg01199135	17	71471080	SDK2	/	Down Syndrome	whole blood	10.1186/s13148-019-0787-x
cg09786634	17	78912393	RPTOR	/	/	/	/
cg11949518	17	78912765	RPTOR	0.946816	Sjögren's Syndrome	CD4+ T cells	10.1002/art.38264
						Monocytes	10.1097/CM9.0000000000001451
cg00698263	17	78962984	/	0.787174	/	/	/
cg03953789	17	78963035	/	/	/	/	/
cg14750269	19	46975180	PNMAL1	0.789674	/	/	/
